# Supplementary material for: Integration of questionnaire-based risk factors improves polygenic risk scores for human coronary heart disease and type 2 diabetes
Source: Commun Biol. 2022 Feb 23;5:158. doi: 10.1038/s42003-021-02996-0 (PMC8866413; doi:10.1038/s42003-021-02996-0)
Supplement: Supplementary file 5 — Supplementary Data 1 [file 42003_2021_2996_MOESM5_ESM.xlsx]

## Sheet: Sheet1
Disease endpoint	Additional definitions	ICD-10	ICD-9 (FinnGen / UKB)	ICD-8 (FinnGen only)	Cause of death ICD-10	Cause of death ICD-9	Cause of death ICD-8 (FinnGen only)	Read V2 (UKB only, UKB field 42038)	Read V3 (UKB only, UKB field 42038)
Coronary heart disease	Myocardial infarction | Coronary angioplasty | Coronary artery bypass grafting
Myocardial infarction		I21|I22	410 / 4109	410	I21|I22	410	410	^G30|^G35|^G38|Gyu34|Gyu35|Gyu36	^G30|^G35|^G38|Gyu34|Gyu35|Gyu36|X200E|X200G|X200H|X200I|X200J|X200K|X200L|X200M|X200N|X200O|X200P|X200Q|X200R|X200S|X200T|X200U|X200V|Xa0YL|XaAC3|XaAzi|XaD2b|XaD2d|XaD2e|XaD2f|XaD2g|XaD2h|XaD2i|XaEgZ|XaIf1|XaIwM|XaIwY|XaJX0|XE0Uh
Coronary angioplasty	FinnGen: NOMESCO codes ^FNF|^FNG|^TFN40|^FN1AT|^FN1BT|^FN1YT Heart Patients V1 and V2 codes ^82$|^83$|^84$|^AN2|^AN3|^AN4|^ANA|^ANB
	UK Biobank: OPCS-4 codes ^K49|K501|^K75
Coronary artery bypass grafting	FinnGen: NOMESCO codes ^FNA|^FNB|^FNC|^FND|^FNE Finnish Hospital League codes ^5311$|^5312$|^5313$|^5314$|^5315$ Heart Patients V1 and V2 codes ^11$|^25$|^111$|^112$|^113$|^119$|^AA1|^AA2|^AA3|^AAX
	UK Biobank: OPCS-4 codes ^(K40-K46)
Cardiovascular disease	Coronary heart disease | Stroke, excluding SAH | Angina pectoris | Transient ischemic attack | Peripheral artery disease
Stroke, excluding SAH		I61|I63|I64	431/4319|4330A|4331A/4331|	431|433	I61|I63|I64	431|4330A|	431|433	^G64|^G66|G63y0|G63y1|G6760|^G6W|^G6X|Gyu62|Gyu63|Gyu64|Gyu65|Gyu66	^G64|^G66|G6760|Gyu63|Gyu64|GyU65|Gyu66
			4339A/4339|4340A|	|434|436		4331A|4339A|	|434|436
			4341A|4349A/4349|436/4369			4340A|4341A|
						4349A|436
Angina pectoris		I20	413/4139|411[0-1]/4119	413	I20	413|411[0-1]	413	^G33|Gyu30	^G33|Gyu30|Ua1eH|X2007|X2008|X2009|X200A|X200B|X200c|Xa0wX|Xa7nH|XaEXt|XaFsG|XE0Ui
Transient ischemic attack		G45*	435/4359	435	G45*	435	435	F4236|Fyu55|^G650|^G651|G6510|^G652|^G653|^G655|^G656|^G657|^G65y|^G65z|G65zz	F4236|Fyu55|^G650|^G651|G6510|^G652|^G653|^G654|^G65y|^G65z|X00DU|X00DV|X00DW|XaEGK|XE0VK
*exclude G45.4
Peripheral artery disease	Peripheral artery disease operations	E105|E115|E125	4402/4402|4439/4439	25006|4402|4439	E105|E115	4402|4439	25006|	^C107|C1085|C1086|C108G|C1094|C1095|C109F|C10A5|C10E5|C10E6|C10EG|C10F4|C10F5|C10FF|^G733|^G734|G73y0|^G73z|G73z0|G73zz|M2710|M2711|M2712|R0542|R0543	^C107|C1085|C1086|C1094|C1095|C10A5|G73y0|^G73z|^G76A|M2710|R0542|X203Q|X203R|X203S|X203T|X203U|X50Bf|X50Bg|X50Bk|Xa0lV|Xa7lT|Xa84U|XaaEs|XaaEt|XaaEu|XaaEv|XaaEw|XaB5d|XaB5V|XaB5W|XaB5X|XaE3G|XaFmK|XaFn7|XaIeJ|XaIeK|XaKHh|XaKHi|XE0VR|XE10I|XM1Qu|XM1Qx
		|E135|E145			|E125|E135		4402|4439
		|I702|I739			|E145|I702
					|I739
Peripheral artery disease operations	FinnGen: Heart Patients codes V1 and V2: ^NGQ|^NHQ|^PEH|^PES|^5563|^5564|^5565|^5566|^5567|^5568|^957|^958
	UK Biobank: OPCS-4 codes X093|X094|X095|L216|L513|L516|L518|L521|L522|L541|L544|L548|L591|L592|L593|L594|L595|L596|L597|L598|L601|L602|L631|L635|L639
	|L667
Diabetes mellitus	Type 1 diabetes | Type 2 diabetes | Unspecified diabetes
Type 1 diabetes	Any type 1 diabetes diagnosis defined below
Type 1 diabetes with coma		E100	2502B / n/a	-	E100	2502B	-	C1020|C1030|C108E|C10EE|C10EN	C1020|C1030|XaFWG
Type 1 diabetes with ketoacidosis		E101	2501B / 25011	-	E101	2501B	-	C1010|C10EM	C1010
Type 1 diabetes with renal complications		E102	2503B / n/a	-	E102	2503B	-	C1040|C1080|C108D|C10E0|C10ED|C10EK|C10EL	C1040|C1080|XaF04|XaIzM|XaIzN
Type 1 diabetes with ophthalmic complications		E103	2504B / n/a	-	E103	2504B	-	C1050|C1081|C1087|C108F|C10E1|C10E7|C10EF|C10EP	C1050|C1081|C1087|XaFm8|XaJSr
Type 1 diabetes with neurological complications		E104	2505B / n/a	-	E104	2505B	-	C1060|C1082|C108B|C108C|C10E2|C10EB|C10EC|C10EQ	C1060|C1082|XaEnn|XaEno
Type 1 diabetes with peripheral circulatory complications		E105	2506B / n/a	-	E105	2506B	-	C1070|C1073|C1085|C1086|C108G|C10E5|C10E6|C10EG	C1070|C1073|C1085|C1086|XaFmK
Type 1 diabetes with other specified/multiple/unspecified complications		E10[6-8]	2507B|2508B / n/a	-	E10[6-8]	2507B|2508B	-	C1083|C108H|C108J|C10E3|C10EH|C10EJ|C10y0|C10z0	C10y0|X40JY|XaFmL|XaFmM|XaKyW|C1083|C10z0
Type 1 diabetes without complications		E109	2500B / 25001	-	E109	2500B	-	C1000|C1084|C1088|C1089|C108A|C10E4|C10E8|C10E9|C10EA|C10ER|C10P0	C1000|C1088|C1089|X40J4|Xa4g7|Xaage|XaELP|XE10E
Type 2 diabetes	Any type 2 diabetes diagnosis defined below
Type 2 diabetes, strict	Type 2 diabetes, exclude Type 1 diabetes
Type 2 diabetes with coma		E110	2502A / n/a	-	E110	2502A	-	C1021|C1031|C109D|C10FD|C10FP	C1021|C1031|XaFWI
Type 2 diabetes with ketoacidosis		E111	2501A / 25010	-	E111	2501A	-	C1011|C10FN	C1011
Type 2 diabetes with renal complications		E112	2503A / n/a	-	E112	2503A	-	C1041|C1090|C109C|C10F0|C10FC|C10FL|C10FM	C1041|C1090|XaF05|XaIzQ|XaIzR
Type 2 diabetes with ophthalmic complications		E113	2504A / n/a	-	E113	2504A	-	C1051|C1091|C1096|C109E|C10F1|C10F6|C10FE|C10FQ	C1051|C1091|C1096|XaFmA|XaJQp
Type 2 diabetes with neurological complications		E114	2505A / n/a	-	E114	2505A	-	C1061|C1092|C109A|C109B|C10F2|C10FA|C10FB|C10FR	C1061|C1092|XaEnp|XaEnq
Type 2 diabetes with peripheral circulatory complications		E115	2506A / n/a	-	E115	2506A	-	C1071|C1072|C1074|C1094|C1095|C109F|C10F4|C10F5|C10FF	C1071|C1072|C1074|C1094|C1095|XaFn7
Type 2 diabetes with other specified/multiple/unspecified complications		E11[6-8]	2507A|2508A / n/a	-	E11[6-8]	2507A|2508A	-	C1093|C109G|C109H|C10F3|C10FG|C10FH|C10y1|C10z1	C10y1|XaFn8|XaFn9|XaIrf|XaKyX|C1093|C10z1
Type 2 diabetes without complications		E119	2500A / 25000	-	E119	2500A	-	C1001|C1097|C1099|C109J|C109K|C10F7|C10F9|C10FJ|C10FK|C10P1	C1001|C1097|X40J5|X40J6|Xaagf|XaELQ|XE10F
Unspecified diabetes	Any unspecified diabetes diagnosis defined below
Unspecified diabetes with coma		E120|E130|E140	2502C|2502X / 25029	-	E120|E130|E140	2502C|2502X	-	C102z|C103y|C103z|C10A0	C102z|C103y|C103z|C10A0
Unspecified diabetes with ketoacidosis		E121|E131|E141	2501C|2501X / 25019	-	E121|E131|E141	2501C|2501X	-	C101y|C101z|C10A1	C101y|C101z|C10A1
Unspecified diabetes with renal complications		E122|E132|E142	2503C|2503X / 2503	-	E122|E132|E142	2503C|2503X	-	C104y|C104z|C10A2|Cyu23	C104y|C104z|C10A2|Cyu23
Unspecified diabetes with ophthalmic complications		E123|E133|E143	2504C|2504X / 2504	-	E123|E133|E143	2504C|2503X	-	C105y|C105z|C10A3	C105y|C105z|C10A3
Unspecified diabetes with neurological complications		E124|E134|E144	2505C|2505X / 2505	-	E124|E134|E144	2505C|2505X	-	C106y|C106z|C10A4	C106y|C106z|C10A4
Unspecified diabetes with peripheral circulatory complications		E125|E135|E145	2506C|2506X / 2506	-	E125|E135|E145	2506C|2506X	-	C107y|C107z|C10A5	C107y|C107z|C10A5
Unspecified diabetes with other specified complications		E126|E136|E146	2507C|2507X / 2507	-	E126|E136|E146	2507C|2507X	-	C10yy|C10yz|Cyu21	C10yy|C10yz|Cyu21
Unspecified diabetes with multiple/unspecified complications		E12[7-8]|E13[7-8]|E14[7-8]	2508C|2508X / n/a	-	E12[7-8]|E13[7-8]|E14[7-8]	2508C|2508X	-	C108y|C108z|C10A6|C10AW|C10zy|C10zz|Cyu22	C108y|C108z|C10A6|C10zy|C10zz|Cyu22
Unspecified diabetes without complications		E129|E139|E149	2500C|2500X /25099	-	E129|E139|E149	2500C|2500X	-	C100z|C10A7|^C10C|^C10D|C10M0	C100z|C10A7|Cyu20|X40J7|X40J8|X40J9|X40JG|X40JI|XaJlQ|XaOPt|XSETp
Gestational diabetes		244	6488A / 6488	-	n/a	n/a	-	L1808|L1809|ZV13F	L1808|L1809
Elevated blood glucose level		R73	7902 / 7902	-	n/a	n/a	-	C11y2|C11y3|C11y5|^C317|^R102|^R10C|^R10D|^R10E|Ryu8A	^44V2|66AJ0|^R102|Ryu8A|X40J2|X40J3|X40Jc|X40Je|X40Jg|X40Jh|XaaeP|XaIRY|XaZq8|XM1ES
Statin use	At least three medication purchases (ATC C10AA, C10BA, C10BX) during last two years before baseline | UKB treatment/medication code (UKB field 20003)
Antihypertensive use	At least three medication purchases (ATC C0[7-9]) during last two years before baseline | UKB treatment/medication codes (UKB field 20003)
Rheumatoid arthritis	UKB non-cancer illness code 1464	M05|M06|M08	714 / –〃–	-	-	-	-	F3712|F3964|^H570| |^N04|Nyu10|Nyu11|Nyu12|Nyu15|Nyu16|Nyu1G	F3712|F3964||^N04| |Nyu10|Nyu11|Nyu12|Nyu15|Nyu16|Nyu1G|X103Y|X701h|X701i|X701j|X701k|X701l|X701m|X701n|X701o|X701p|X701q|X701r|X701s|X701t|X701x|X701y|X701z|X7020|X702I|X702W|X705I|X705t|X705u|X705v|Xa3gL|Xa3gM|Xa3gN|Xa3gO|Xa3gP|Xa3wk|XaBMO|XaZMh|XE1DU|XM0Ai
Atrial fibrillation and flutter	UKB non-cancer illness codes 1471|1483	I48	4273 / –〃–	-	-	-	-	^G573	^G573|X202R|X202S|Xa2E8|Xa3rp|Xa7nI|XaaUH|XaEga|XaeUP|XaeUQ|XaeUR|Xafis|XaOfa|XaOft
Chronic kidney disease, stage 3-5	UKB non-cancer illness codes 1193|1194	N18[0-5]|N188|N189	585 / 5859	-	-	-	-	^K050|^K053|^K054|^K055|^K0D	X30J0|X30J1|X30J2|XacAb|XacAd|XacAe|XacAf|XacAh|XacAi|XacAM|XacAN|XacAO|XacAV|XacAW|XacAX|XaLHI|XaLHJ|XaLHK|XaNbn|XaNbo|XaO3t|XaO3u|XaO3v|XaO3w|XaO3x|XaO3y|XaO3z|XaO40|XaO41|XaO42
Migraine (incl. cluster headaches)	UKB non-cancer illness code 1265	G43|G440	346[0-2]|346[8-9] / –〃–	-	-	-	-	^F26|Fyu53|R090D	^F26|Fyu53|R090D|X007a|X007b|X007J|X007K|X007L|X007M|X007N|X007O|X007R|X007S|X007W|X007X|X007Y|X007Z|XaXkr|XaXrD|XaXsc|XE0rh
Systemic lupus erythematosus	UKB non-cancer illness code 1381	M32	-	-	-	-	-	F3710|F3961|H57y4|K01x4|K0B40|^N000|Nyu43	F3710|F3961|H57y4|K01x4|^M154|^N000|Nyu43|X0046|X00Dx|X1038|X30Kn|X30Ko|X30Kp|X30Kq|X30Kr|X30Ks|X704b|X704c|X704g|X704W|X704X|X705w|XaBE1|XaC1J|XE0da
Severe mental illness (as defined by the National Health Service Quality and Outcomes Framework requirements, incl. schizophrenia, schizotypal, delusional, and other non-mood psychotic disorders, bipolar disorder, and additionally moderate or severe depression)	UKB non-cancer illness codes 1286|1289|1291	F2[0-9]|F31|F32[1-3]|F33[1-3]	2953|2959|	-	-	-	-		^Eu20|^Eu21|^Eu22|^Eu23|^Eu24|^Eu25|^Eu30|^Eu31|^Eu32[1-3]|^Eu33[1-3]|^E1|X00Qx|X00S6|X00S8|X00SA|X00SC|X00SD|X00SJ|X00SM|X00SN|X00SR|X00SS|XaB95|XaCHo|XaCHr|XaCHs|XaCIt|XaCIu|XaX51|XaX52|XaX53|XaX54|XaY1Y|XE1Xw|XE1Y1|XE1Y2|XE1Zd|XE1Ze|XE1ZM|XE1ZN|XE1ZO|XE1ZP|XE1ZQ|XE1ZR|XE1ZS|XE1ZT|XE1ZU|XE1ZX|XE1ZY|XE1ZZ|XE2b8|XE2un|XE2uT|XM1GC|XM1GG|XM1GH|XSEGJ|XSGok|XSGol|XSGom|XSGon
			2960|2961|2966|2982|2988|2989|3004					^Eu20|^Eu21|^Eu22|^Eu23|^Eu24|^Eu25|^Eu30|^Eu31|^Eu32[1-3]|^Eu33[1-3]|^E1
Corticosteroid use	UKB treatment/medication code (UKB field 20003)
Second generation “atypical” antipsychotics	Amisulpride, aripiprazole, clozapine, lurasidone, olanzapine, paliperidone, quetiapine, risperidone, sertindole, or zotepine in UKB treatment/medication codes (UKB field 20003)
Diagnosis of or treatment for erectile dysfunction	UKB non-cancer illness code 1518 |UKB treatment/medication codes (UKB field 20003)	F522	30272 / 3027	-	-	-	-	Eu522	E2273|Eu522|X400F|X400G|X400I|X401k|X401l|X401m|X401n|X76M2|X76M3|X76ME|X76MF|X76MM|X76MO|Xa044|XaXgw|XE1Zs
Schizophrenia	UKB non-cancer illness code 1289	F20	2953|2959	-	-	-	-	^Eu20	^E10|^Eu20|XE1ZM
Bipolar affective disorder	UKB non-cancer illness code 1291	F31	296[2-7]	-	-	-	-	^Eu31	^E114|E1151|E1152|E1154|^E116|^Eu31| X00SM|XaY1Y|XE1ZX
Learning disabilities	-	F819	-	-	-	-	-	^Eu81	^Eu81|X00TL|XaaiS|Xabk1|XaQZ3|XaQZ4|XaREt|XaREu
Polycystic ovary syndrome	UKB non-cancer illness code 1350	E282	2564	-	-	-	-	^C165	X406n
Cardiovascular disease (QDiabetes definition)	Coronary heart disease | Stroke, excluding SAH | Transient ischemic attack
