# Supplementary material for: Integration of questionnaire-based risk factors improves polygenic risk scores for human coronary heart disease and type 2 diabetes
Source: Commun Biol. 2022 Feb 23;5:158. doi: 10.1038/s42003-021-02996-0 (PMC8866413; doi:10.1038/s42003-021-02996-0)
Supplement: Supplementary file 6 — Supplementary Data 2 [file 42003_2021_2996_MOESM6_ESM.xlsx]

## Sheet: Antihypertensives
Beta blocking agents (ATC C07 / BNF ^2.4) in UKB field 20003 (Treatment/medication code)	Calcium channel blockers (ATC C08 / BNF ^2.6.2) in UKB field 20003 (Treatment/medication code)	Agents acting on the renin-angiotensin system (ATC C09 / BNF ^2.5.5) in UKB field 20003 (Treatment/medication code)
acebutolol (1140866724)	amlodipine (1140879802)	candesartan cilexetil (1141156836)
atenolol (1140866738)	diltiazem (1140879806)	captopril (1140860750)
bisoprolol (1140879760)	felodipine (1140888646)	cilazapril (1140860882)
carvedilol (1140909368)	isradipine (1140861190)	enalapril (1140888552)
celiprolol (1140879762)	lacidipine (1140861276)	eprosartan (1141171336)
labetalol (1140879824)	lercanidipine (1141153026)	fosinopril (1140888556)
metoprolol (1140879818)	nicardipine (1140879810)	imidapril hydrochloride (1141164148)
nadolol (1140860192)	nifedipine (1140861088)	indapamide (1140866078)
nebivolol (1141164276)	nimodipine (1140872568)	irbesartan (1141152998)
oxprenolol (1140879830)	verapamil (1140888510)	lisinopril (140860696)
pindolol (1140860292)	adalat 5mg capsule (nifedipine) (1140861090)	losartan (1140916356)
propranolol (1140879842)	adalate 10mg capsule (nifedipine) (1140881702)	moexipril (1140923712)
sotalol (1140879854)	adipine mr 10 m/r tablet (nifedipine) (1140923572)	olmesartan (1141193282)
angilol 10mg tablet (propranolol) (1140866704)	adizem-60 m/r tablet (diltiazem) (1140861138)	perindopril (1140888560)
apsolol 10mg tablet (propranolol) (1140866764)	adizem-xl plus m/r capsule (diltiazem) (1140926780)	quinapril (1140860728)
bedranol 10mg tablet (propranolol) (1140851556)	angitil sr 90 m/r capsule (diltiazem) (1140917428)	ramipril (1140860806)
beta-cardone 40mg tablet (sotalol) (1140860304)	cabren 2.5mg m/r tablet (felodipine) (1141187094)	telmisartan (1141166006)
beta-prograne 160mg m/r capsule (propranolol) (1140866782)	calchan mr 10mg m/r tablet (nifedipine) (1141173766)	trandolapril (1140860904)
betaloc 50mg tablet (metoprolol) (1140860266)	cardene 20mg capsule (nicardipine hydrochloride) (1140861176)	valsartan (1141145660)
cardicor 1.25mg tablet (bisoprolol) (1141171152)	cardioplen xl 5mg m/r tablet (felodipine) (1141199858)	accupro 5mg tablet (quinapril) (1140881706)
cardinol 10mg tablet (atenolol) (1140866712)	coracten sr 10mg m/r capsule (nifedipine) (1140861120)	amias 2mg tablet (candesartan) (1141156846)
celectol 200mg tablet (celiprolol) (1140860498)	cordilox 40mg tablet (verapamil) (1140866554)	aprovel 75mg tablet (irbesartan) (1141153006)
corgard 40mg tablet (nadolol) (1140860194)	dilzem sr 60mg long acting m/r capsule (diltiazem) (1140861166)	capoten 12.5mg tablet (captopril) (1140860758)
emcor 10mg tablet (bisoprolol) (1140860492)	dilcardia sr 60mg m/r capsule (diltiazem) (1141157136)	carace 10 plus tablet (lisinopril) (1140864910)
eucardic 3.125 tablet (carvedilol) (1141168498)	felogen xl 5mg m/r tablet (felodipine) (1141188576)	carace 2.5mg tablet (lisinopril) (1140860706)
half beta-prograne 80mg m/r capsule (propranolol) (1140866802)	felotens xl 5mg m/r tablet (felodipine) (1141188152)	cozaar 25mg tablet (losartan) (1141179974)
half propanix la 80mg m/r capsule (propranolol) (1141152076)	fortipine la40 m/r tablet (nifedipine) (1141145870)	cozaar half strength 25mg tablet (losartan) (1140916362)
half propatard la 80mg m/r capsule (propranolol) (1141156754)	half securon sr 120mg m/r tablet (verapamil) (1140866460)	diovan 40mg capsule (valsartan) (1141145668)
half-inderal la 80mg m/r capsule (propranolol) (1140866800)	hypolar retard 10mg m/r tablet (nifedipine) (1141188936)	gopten 500micrograms capsule (trandolapril) (1140860912)
inderal 10mg tablet (propranolol) (1140866804)	istin 5mg tablet (amlodipine) (1140861202)	innovace 2.5mg tablet (enalapril) (1140860776)
lopresor 50mg tablet (metoprolol) (1140860274)	keloc sr 5mg m/r tablet (felodipine) (1141188920)	kaplon 12.5mg tablet (captopril) (1141150560)
mepranix 50mg tablet (metoprolol) (1140860278)	motens 2mg tablet (lacidipine) (1140861282)	lopace 2.5mg capsule (ramipril) (1141199940)
monocor 5mg tablet (bisoprolol) (1140860434)	neofel xl 5mg m/r tablet (felodipine) (1141200782)	micardis 20mg tablet (telmisartan) (1141172492)
nebilet 5mg tablet (nebivolol) (1141164280)	nifedipress mr 10 m/r tablet (nifedipine) (1141157140)	olmetec 10mg tablet (olmesartan) (1141193346)
paritane 20mg tablet (oxprenolol) (1140851484)	nifedotard 20mr m/r tablet (nifedipine) (1141150538)	renitec 5mg tablet (enalapril) (1140881712)
probeta la 160mg m/r capsule (propranolol) (1140916868)	nifopress retard 20mg m/r tablet (nifedipine) (1141169730)	staril 10mg tablet (fosinopril) (1140860878)
propanix 10mg tablet (propranolol) (1140866766)	nimotop 30mg tablet (nimodipine) (1140872472)	tanatril 5mg tablet (imidapril) (1141164154)
rapranol sr 80mg m/r capsule (propranolol) (1141187048)	parmid xl 5mg m/r tablet (felodipine) (1141201814)	teveten 300mg tablet (eprosartan) (1141171344)
sectral 100mg capsule (acebutolol) (1140866726)	plendil 2.5mg m/r tablet (felodipine) (1140928212)	tritace 1.25mg tablet (ramipril) (1141188408)
slow-trasicor 160mg m/r tablet (oxprenolol) (1140860220)	securon 40mg tablet (verapamil) (1140866466)	vascace 250micrograms tablet (cilazapril) (1140860892)
soloc 5mg tablet (bisoprolol) (1141182904)	slofedipine 20mg m/r tablet (nifedipine) (1141150500)	zestril 2.5mg tablet (lisinopril) (1140860714)
sotacor 80mg tablet (sotaloli) (1140860362)	slozem 120mg m/r capsule (diltiazem) (1140911698)	captopril+hydrochlorothiazide 25mg/12.5mg tablet (1140860764)
tenormin 25 tablet (atenolol) (1140866756)	tensipine mr 10 m/r tablet (nifedipine) (1140927940)	cozaar-comp 50mg/12.5mg tablet (hydrochlorothiazide +
		losartan) (1141151018)
tensomex 100mg tablet(metoprolol) (1141182968)	tildiem 60mg m/r tablet (diltiazem) (1140861128)	enalapril maleate+hydrochlorothiazide 20mg/12.5mg tablet (1140860790)
trandate 50mg tablet (labetaloli) (1140860250)	unipine xl 30mg m/r tablet (nifedipine) (1140926188)	irbesartan+hydrochlorothiazide 150mg/12.5mg tablet (1141172682)
trasicor 20mg tablet (oxpernolol) (1140860222)	univer 120mg m/r capsule (verapamil) (1140881692)	lisinopril+hydrochlorothiazide 10mg/12.5mg tablet (1140864952)
vasaten 50mg tablet (atenolol) (1140866758)	vascalpha 5mg m/r tablet (felodipine) (1141190160)	losartan potassium+hydrochlorothiazide 50mg/12.5mg tablet (1141151016)
visken 5mg tablet (pindolol) (1140860294)	vera-til sr 120mg m/r tablet (verapamil) (1141187774)	perindopril+indapamide (1141180592)
atenolol+bendrofluazide (1141146126)	verapress mr 240 m/r tablet (verapamil) (1141150926)	tarka 2mg/180mg m/r capsule (trandolapril + verapamil) (1141153316)
atenolol+bendroflumethiazide (1141194810)	vertab sr 240 m/r tablet (verapamil) (1141169710)	telmisartan+hydrochlorothiazide 40mg/12.5mg tablet (1141187788)
atenolol+chlortalidone (1141180778)	zanidip 10mg tablet (lercanidipine) (1141153032)	trandolapril+verapamil hydrochloride (1141153328)
atenolol+chlorthalidone (1141146124)	diltiazem hcl+hydrochlorothiazide 150mg/12.5mg m/r capsule (1140926778)	valsartan+hydrochlorothiazide 80mg/12.5mg tablet (1141201038)
atenolol+co-amilozide (1141146128)	felodipine+ramipril (1141165470)
atenolol+nifedipine 50mg/20mg m/r capsule (1140860426)
bisoprolol fumarate+hydrochlorothiazide 10mg/6.25mg tablet (1140864950)
metoprolol tartrate+chlorthalidone 100mg/12.5mg tablet (1140860308)
metoprolol tartrate+hydrochlorothiazide 100mg/12.5mg tablet (1140860404)
nadolol+bendrofluazide 40mg/5mg tablet (1140860312)
nadolol+bendroflumethiazide 40mg/5mg tablet (1141194804)
propranolol hydrochloride+bendrofluazide 80mg/2.5mg capsule (1140860418)
sotalol hydrochloride+hydrochlorothiazide 80mg/12.5mg tablet (1140860332)

## Sheet: Statins
Statins (ATC codes C10AA, C10BA, C10BX / Statins under BNF 2.12) in UKB field 20003 (Treatment/medication code)
atorvastatin (1141146234)
eptastatin (1140910632
fluvastatin (1140888594)
pravastatin (1140888648)
rosuvastatin (1141192410)
simvastatin (1140861958)
crestor 10mg tablet (rosuvastatin) (1141192414)
lescol 20mg capsule (fluvastatin) (1140864592)
lipitor 10mg tablet (atorvastatin) (1141146138)
lipostat 10mg tablet (pravastatin) (1140861970)
simvador 10mg tablet (simvastatin) (1141188146)
zocor 10mg tablet (simvastatin) (1140881748)
zocor heart-pro 10mg tablet (simvastatin) (1141200040)

## Sheet: Antipscyhotics
Second generation “atypical” antipsychotics under BNF 4.2.1 in UKB field 20003 (Treatment/medication code)
amisulpride (1141153490)
aripiprazole (1141195974)
clozapine (1140867420)
olanzapine (1140928916)
quetiapine (1141152848)
risperidone (1140867444)
sertindole (1140927956)
zotepine (1141169714)
abilify 5mg tablet (aripiprazole) (1141202024)
clozaril 25mg tablet (1140882320)
risperdal 0.5mg tablet (risperidone) (1141177762)
serdolect 4mg tablet (sertindole) (1140927970)
seroquel 25mg tablet (quetiapine) (1141152860)
zoleptil 25mg tablet (zotepine) (1141169722)
zyprexa 2.5mg tablet (olanzapine) (1141167976)

## Sheet: ED treatment
Treatment for erectile dysfunction (ATC G04BE / BNF ^7.4.5) in UKB field 20003 (Treatment/medication code)
alprostadil (1140869100)
apomorphine (1140879648)
moxisylyte (1141153296)
papaverine (1140883010)
sildenafil (1141168936)
tadalafil (1141187810)
thymoxamine (1140861408)
vardenafil (1141192248)
yohimbine/pemoline/methyltestosterone (1140865136)
caverject 5micrograms injection (pdr for recon)+diluent (alprostadil) (1141152912)
cialis 10mg tablet (tadalafil) (1141187814)
cialis 20mg tablet (tadalafil) (1141187818)
levitra 10mg tablet (vardenafil) (1141192258)
levitra 20mg tablet (vardenafil) (1141192260)
levitra 5mg tablet (vardenafil) (1141192256)
uprima 2mg sublingual tablet (apomorphine) (1141174712)
viagra 100mg tablet (sildenafil) (1141168948)
viagra 25mg tablet (sildenafil) (1141168944)
viagra 50mg tablet (sildenafil) (1141168946)
viridal 5 injection (pdr for recon)+diluent (alrpostadil) (1140928752)

## Sheet: Steroid medication
Oral or parenteral (injection) of systemic prednisolone, betamethasone, cortisone, depo-medrone, dexamethasone, deflazacort, efcortesol, hydrocortisone, methylprednisolone, or triamcinolone in in UKB field 20003 (Treatment/medication code)
betamethasone (1140874790)
cortisone (1141173346)
deflazacort (1141145782)
deltahydrocortisone (1140910634)
dexamethasone (1140874816)
hc - hydrocortisone (1140910424)
hydrocortisone (1140874896)
methylprednisolone (1140874976)
prednisolone (1140874930)
prednisone (1140868364)
triamcinolone (1140868426)
betnelan 500mcg tablet (betamethasone) (1140874792)
betnesol 500mcg soluble tablet (betamethasone) (1140874794)
cortistab 5mg tablet (cortisone) (1140874810)
cortisyl 25mg tablet (cortisone) (1140874814)
decadron 500micrograms tablet (dexamethasone) (1140874822)
decortisyl 5mg tablet (prednisone) (1140868370)
deltacortril enteric 2.5mg e/c tablet (prednisolone) (1140874936)
deltastab 1mg tablet (prednisolone) (1140874940)
econosone 1mg tablet (prednisone) (1140857678)
hydrocortisone product (1141157294)
hydrocortistab 20mg tablet (hydrocortisone) (1140874954)
hydrocortone 10mg tablet (hydrocortisone) (1140874956)
medrone 2mg tablet (methylprednisolone) (1140874978)
precortisyl 1mg tablet (prednisolone) (1140874944)
prednesol 5mg tablet (prednisolone) (1140874950)
prednisolone product (1141157402)
sintisone 5mg tablet (prednisolone) (1140857672)
