# Supplementary material for: Integration of questionnaire-based risk factors improves polygenic risk scores for human coronary heart disease and type 2 diabetes
Source: Commun Biol. 2022 Feb 23;5:158. doi: 10.1038/s42003-021-02996-0 (PMC8866413; doi:10.1038/s42003-021-02996-0)
Supplement: Supplementary file 7 — Supplementary Data 3 [file 42003_2021_2996_MOESM7_ESM.xlsx]

## Sheet: Sheet1
	UKB fields used to calculate QRISK3	UKB fields used to calculate PCE	UKB fields used to calculate QDiabetes	UKB fields used to calculate FINDRISC
Age	34, 52, 53	34, 52, 53	34, 52, 53	34, 52, 53
Sex	31	31	31	31
Ethnicity	Only British ancestry participants were included	Only British ancestry participants were included	Only British ancestry participants were included	–
Systolic Blood Pressure	93|4080	93|4080	–	–
Total Cholesterol	30690	30690	–	–
HDL Cholesterol	30760	30760	–	–
Diabetes	T1D or T2D in 41270, 41271, 41280, 41281, 42038, 20002*	Any diabetes in 41270, 41271, 41280, 41281, 42038, 20002	–	–
Smoking status	20116	20116	20116	–
Antihypertensive medication	20003	20003	20003	20003
Townsend index	189	–	189	–
Body mass index	50, 21002	–	50, 21002	50, 21002
Family history of CHD	20107, 20110, 20111	–	–	–
Rheumatoid arthritis	41270, 41271, 41280, 41281, 42038, 20002	–	–	–
Atrial fibrillation	41270, 41271, 41280, 41281, 42038, 20002	–	–	–
Chronic kidney disease	41270, 41271, 41280, 41281, 42038, 20002	–	–	–
SBP variability	We used the previously reported means from the QRISK3 derivation and validation cohorts, 9.3 (women) and 9.9 (men), as this data was not available in UKB.	–	–	–
Migraine	41270, 41271, 41280, 41281, 42038, 20002	–	–	–
Corticosteroid medication	20003	–	20003	–
SLE	41270, 41271, 41280, 41281, 42038, 20002	–	–	–
Atypical antipsychotics	20003	–	20003	–
Severe mental illness	41270, 41271, 41280, 41281, 42038, 20002	–	–	–
Diagnosis of or treatment for erectile dysfunction	41270, 41271, 41280, 41281, 42038, 20002, 20003	–	–	–
Waist circumference	–	–	–	48
Gestational diabetes (incl. history of high blood glucose in FINDRISC)	–	–	Gestational diabetes in 41270, 41271, 41280, 41281, 42038, 20002	Gestational diabetes or elevated blood glucose in 41270, 41280, 42038, 20002 and UKB participants who by definitions by Eastwood et al. had no “possible” or “probable” prevalent diabetes mellitus but had self–reported diabetes in 2443
Prevalent CVD	–	–	41270, 41271, 41280, 41281, 42038, 20002	–
Learning disabilities	–	–	41270, 41271, 41280, 41281, 42038, 20002	–
Bipolar affective disorder or schizophrenia	–	–	41270, 41271, 41280, 41281, 42038, 20002	–
Polycystic ovary syndrome	–	–	41270, 41271, 41280, 41281, 42038, 20002	–
Statin medication	–	–	20003	–
Fasting blood glucose	–	–	30740	–
HbA1c	–	–	30750	–
Physical activity	–	–	–	864, 874, 884, 894, 904, 914
Daily consumption of vegetables, fruits, or berries	–	–	–	1289, 1299, 1309, 1319
Family history of diabetes	–	–	20107, 20110, 20111	20107, 20110, 20111
