# Supplementary material for: Integration of questionnaire-based risk factors improves polygenic risk scores for human coronary heart disease and type 2 diabetes
Source: Commun Biol. 2022 Feb 23;5:158. doi: 10.1038/s42003-021-02996-0 (PMC8866413; doi:10.1038/s42003-021-02996-0)
Supplement: Supplementary file 8 — Supplementary Data 4 [file 42003_2021_2996_MOESM8_ESM.xlsx]

## Sheet: Figure 2
low	est	up	type	group
0.717148	0.723999	0.730849	Age and sex	CHD
0.750441	0.75701	0.76358	+ PRS	CHD
0.725078	0.731774	0.73847	+ Smoking status	CHD
0.722044	0.728851	0.735658	+ BMI	CHD
0.720533	0.727297	0.734061	+ Antihypertensive	CHD
0.71945	0.726281	0.733111	+ Diabetes	CHD
0.719827	0.726726	0.733625	+ Family history of CHD	CHD
0.722098	0.728954	0.735809	+ Systolic Blood Pressure	CHD
0.725976	0.732847	0.739719	+ LDL	CHD
0.723245	0.730089	0.736933	+ HDL	CHD
0.738642	0.745143	0.751643	GRIT-CHD without PRS	CHD
0.767724	0.773946	0.780168	GRIT-CHD	CHD
0.767746	0.773923	0.780099	GRIT-CHD+ without PRS	CHD
0.789116	0.795118	0.801121	GRIT-CHD+	CHD
0.599996	0.610516	0.621036	Age and sex	T2D
0.662843	0.672841	0.682838	+ PRS	T2D
0.630047	0.640359	0.65067	+ Smoking status	T2D
0.767424	0.775972	0.784521	+ BMI	T2D
0.667738	0.678223	0.688708	+ Antihypertensive	T2D
0.655333	0.665856	0.676378	+ Statin	T2D
0.64221	0.65288	0.66355	+ CVD	T2D
0.6061	0.616551	0.627002	+ Gestational Diabetes	T2D
0.630545	0.641002	0.651458	+ Family history of Diabetes	T2D
0.616139	0.626338	0.636537	+ Systolic Blood Pressure	T2D
0.695692	0.705141	0.71459	+ TG	T2D
0.663952	0.674085	0.684217	+ HDL	T2D
0.79541	0.803211	0.811012	GRIT-T2D without PRS	T2D
0.802671	0.810405	0.818139	GRIT-T2D	T2D
0.812499	0.819921	0.827344	GRIT-T2D+ without PRS	T2D
0.819805	0.827108	0.834411	GRIT-T2D+	T2D

## Sheet: Figure 3
low	est	up	type	sub	group
0.625235	0.634108	0.642981	Age and sex	Male	CHD
0.679187	0.687676	0.696164	+ PRS	Male	CHD
0.638165	0.646881	0.655597	+ Smoking status	Male	CHD
0.633361	0.642229	0.651096	+ BMI	Male	CHD
0.626997	0.635875	0.644754	+ Antihypertensive	Male	CHD
0.627915	0.636805	0.645694	+ Diabetes	Male	CHD
0.635262	0.644084	0.652905	+ Family history of CHD	Male	CHD
0.63738	0.646232	0.655084	+ Systolic Blood Pressure	Male	CHD
0.648034	0.656776	0.665518	+ LDL	Male	CHD
0.641049	0.649863	0.658677	+ HDL	Male	CHD
0.657108	0.665672	0.674236	GRIT-CHD without PRS	Male	CHD
0.70184	0.709909	0.717978	GRIT-CHD	Male	CHD
0.698957	0.707028	0.715099	GRIT-CHD+ without PRS	Male	CHD
0.732738	0.74038	0.748022	GRIT-CHD+	Male	CHD
0.664243	0.678374	0.692506	Age and sex	Female	CHD
0.704333	0.718182	0.732032	+ PRS	Female	CHD
0.686101	0.699936	0.71377	+ Smoking status	Female	CHD
0.670248	0.684246	0.698243	+ BMI	Female	CHD
0.674385	0.688364	0.702343	+ Antihypertensive	Female	CHD
0.666162	0.680221	0.69428	+ Diabetes	Female	CHD
0.673131	0.687126	0.701121	+ Family history of CHD	Female	CHD
0.679716	0.693562	0.707408	+ Systolic Blood Pressure	Female	CHD
0.681621	0.695491	0.709361	+ LDL	Female	CHD
0.687188	0.701095	0.715002	+ HDL	Female	CHD
0.703401	0.716712	0.730024	GRIT-CHD without PRS	Female	CHD
0.734358	0.74746	0.760562	GRIT-CHD	Female	CHD
0.738237	0.751173	0.764108	GRIT-CHD+ without PRS	Female	CHD
0.758031	0.770872	0.783713	GRIT-CHD+	Female	CHD
0.712968	0.727815	0.742662	Age and sex	Age < 55	CHD
0.762496	0.777187	0.791878	+ PRS	Age < 55	CHD
0.736001	0.750452	0.764903	+ Smoking status	Age < 55	CHD
0.720032	0.734744	0.749456	+ BMI	Age < 55	CHD
0.717969	0.732458	0.746948	+ Antihypertensive	Age < 55	CHD
0.716214	0.730995	0.745775	+ Diabetes	Age < 55	CHD
0.725005	0.739895	0.754785	+ Family history of CHD	Age < 55	CHD
0.726614	0.741072	0.755529	+ Systolic Blood Pressure	Age < 55	CHD
0.735981	0.750573	0.765166	+ LDL	Age < 55	CHD
0.725334	0.739927	0.75452	+ HDL	Age < 55	CHD
0.756336	0.770285	0.784234	GRIT-CHD without PRS	Age < 55	CHD
0.791339	0.805079	0.818819	GRIT-CHD	Age < 55	CHD
0.784593	0.797937	0.811281	GRIT-CHD+ without PRS	Age < 55	CHD
0.808438	0.821752	0.835066	GRIT-CHD+	Age < 55	CHD
0.67085	0.679216	0.687582	Age and sex	Age >= 55	CHD
0.707323	0.71556	0.723797	+ PRS	Age >= 55	CHD
0.677863	0.686098	0.694334	+ Smoking status	Age >= 55	CHD
0.676803	0.685145	0.693487	+ BMI	Age >= 55	CHD
0.674037	0.682297	0.690557	+ Antihypertensive	Age >= 55	CHD
0.678136	0.686451	0.694767	+ Diabetes	Age >= 55	CHD
0.681362	0.689639	0.697915	+ Family history of CHD	Age >= 55	CHD
0.681362	0.689639	0.697915	+ Systolic Blood Pressure	Age >= 55	CHD
0.686868	0.695169	0.703471	+ LDL	Age >= 55	CHD
0.68578	0.693941	0.702102	+ HDL	Age >= 55	CHD
0.691884	0.699977	0.70807	GRIT-CHD without PRS	Age >= 55	CHD
0.722527	0.730395	0.738263	GRIT-CHD	Age >= 55	CHD
0.726426	0.734128	0.74183	GRIT-CHD+ without PRS	Age >= 55	CHD
0.748817	0.75635	0.763883	GRIT-CHD+	Age >= 55	CHD
0.59106	0.604527	0.617994	Age and sex	Male	T2D
0.636876	0.649985	0.663094	+ PRS	Male	T2D
0.592732	0.606187	0.619641	+ Smoking status	Male	T2D
0.749242	0.760572	0.771902	+ BMI	Male	T2D
0.646915	0.660264	0.673613	+ Antihypertensive	Male	T2D
0.628026	0.641641	0.655255	+ Statin	Male	T2D
0.619338	0.633341	0.647344	+ CVD	Male	T2D
0.59106	0.604527	0.617994	+ Gestational Diabetes	Male	T2D
0.616594	0.630093	0.643592	+ Family history of Diabetes	Male	T2D
0.600864	0.61398	0.627097	+ Systolic Blood Pressure	Male	T2D
0.656583	0.669371	0.682159	+ TG	Male	T2D
0.644911	0.657964	0.671017	+ HDL	Male	T2D
0.770214	0.780911	0.791608	GRIT-T2D without PRS	Male	T2D
0.777278	0.787904	0.79853	GRIT-T2D	Male	T2D
0.786911	0.797173	0.807435	GRIT-T2D+ without PRS	Male	T2D
0.793427	0.803569	0.813712	GRIT-T2D+	Male	T2D
0.595773	0.612582	0.629391	Age and sex	Female	T2D
0.649552	0.665716	0.681881	+ PRS	Female	T2D
0.609157	0.625778	0.6424	+ Smoking status	Female	T2D
0.765949	0.779442	0.792936	+ BMI	Female	T2D
0.647304	0.664488	0.681671	+ Antihypertensive	Female	T2D
0.629613	0.64693	0.664246	+ Statin	Female	T2D
0.611821	0.628922	0.646023	+ CVD	Female	T2D
0.606679	0.62349	0.640302	+ Gestational Diabetes	Female	T2D
0.63738	0.653951	0.670523	+ Family history of Diabetes	Female	T2D
0.61518	0.631584	0.647989	+ Systolic Blood Pressure	Female	T2D
0.704646	0.719532	0.734418	+ TG	Female	T2D
0.663944	0.680357	0.69677	+ HDL	Female	T2D
0.801829	0.814032	0.826235	GRIT-T2D without PRS	Female	T2D
0.808917	0.821127	0.833338	GRIT-T2D	Female	T2D
0.825862	0.837156	0.848451	GRIT-T2D+ without PRS	Female	T2D
0.831885	0.843203	0.854521	GRIT-T2D+	Female	T2D
0.545372	0.568501	0.59163	Age and sex	Age < 55	T2D
0.638321	0.660237	0.682154	+ PRS	Age < 55	T2D
0.59974	0.622266	0.644792	+ Smoking status	Age < 55	T2D
0.788068	0.806359	0.824651	+ BMI	Age < 55	T2D
0.636401	0.660597	0.684792	+ Antihypertensive	Age < 55	T2D
0.612462	0.636642	0.660822	+ Statin	Age < 55	T2D
0.598918	0.622576	0.646235	+ CVD	Age < 55	T2D
0.565623	0.588889	0.612155	+ Gestational Diabetes	Age < 55	T2D
0.607314	0.630625	0.653935	+ Family history of Diabetes	Age < 55	T2D
0.599257	0.621601	0.643945	+ Systolic Blood Pressure	Age < 55	T2D
0.705774	0.725479	0.745184	+ TG	Age < 55	T2D
0.687942	0.709804	0.731666	+ HDL	Age < 55	T2D
0.823331	0.839586	0.855842	GRIT-T2D without PRS	Age < 55	T2D
0.82973	0.845547	0.861364	GRIT-T2D	Age < 55	T2D
0.842017	0.857342	0.872668	GRIT-T2D+ without PRS	Age < 55	T2D
0.847241	0.862245	0.87725	GRIT-T2D+	Age < 55	T2D
0.536592	0.549569	0.562546	Age and sex	Age >= 55	T2D
0.62642	0.638315	0.650211	+ PRS	Age >= 55	T2D
0.583652	0.595926	0.608199	+ Smoking status	Age >= 55	T2D
0.731973	0.742535	0.753097	+ BMI	Age >= 55	T2D
0.63386	0.646155	0.658449	+ Antihypertensive	Age >= 55	T2D
0.617587	0.630084	0.642581	+ Statin	Age >= 55	T2D
0.604087	0.61703	0.629973	+ CVD	Age >= 55	T2D
0.540905	0.553797	0.56669	+ Gestational Diabetes	Age >= 55	T2D
0.58291	0.595752	0.608595	+ Family history of Diabetes	Age >= 55	T2D
0.557574	0.569983	0.582392	+ Systolic Blood Pressure	Age >= 55	T2D
0.670624	0.6816	0.692576	+ TG	Age >= 55	T2D
0.62422	0.636742	0.649264	+ HDL	Age >= 55	T2D
0.76059	0.770277	0.779965	GRIT-T2D without PRS	Age >= 55	T2D
0.770126	0.779731	0.789336	GRIT-T2D	Age >= 55	T2D
0.779371	0.788608	0.797846	GRIT-T2D+ without PRS	Age >= 55	T2D
0.789057	0.798101	0.807144	GRIT-T2D+	Age >= 55	T2D

## Sheet: Figure 4
low	est	up	type	group
0.750441	0.75701	0.76358	Baseline	CHD
0.757769	0.764012	0.770254	PCE	CHD
0.760719	0.766966	0.773213	QRISK3	CHD
0.767724	0.773946	0.780168	GRIT-CHD	CHD
0.789116	0.795118	0.801121	GRIT-CHD+	CHD
0.779972	0.788235	0.796497	Baseline	T2D
0.770399	0.77869	0.786982	FINDRISC	T2D
0.79715	0.805047	0.812944	QDiabetes	T2D
0.802671	0.810405	0.818139	GRIT-T2D	T2D
0.819805	0.827108	0.834411	GRIT-T2D+	T2D

## Sheet: Sup. Figure 2
observedrisk	predictedrisk	observedriskrecal	predictedriskrecal	group
0.135976	0.530896	0.135976	0.132138	GRIT-CHD
0.247229	1.17472	0.25547	0.296052	GRIT-CHD
0.420289	1.93641	0.42853	0.498907	GRIT-CHD
0.634554	2.80809	0.613952	0.737631	GRIT-CHD
0.824097	3.85147	0.848819	1.02518	GRIT-CHD
1.30207	5.13513	1.24851	1.38973	GRIT-CHD
1.9119	6.8534	1.87894	1.89458	GRIT-CHD
2.62074	9.32086	2.61249	2.64849	GRIT-CHD
3.96819	13.324	4.01352	3.92878	GRIT-CHD
6.34993	24.3494	6.37877	7.76957	GRIT-CHD
0.123614	1.06295	0.119494	0.0868485	GRIT-CHD+
0.206024	2.71838	0.210145	0.221163	GRIT-CHD+
0.354362	4.97148	0.354362	0.400776	GRIT-CHD+
0.486217	7.86047	0.449133	0.631165	GRIT-CHD+
0.733446	11.4825	0.782892	0.926222	GRIT-CHD+
1.12489	16.0907	1.14961	1.31403	GRIT-CHD+
1.61111	22.2998	1.73472	1.85669	GRIT-CHD+
2.58365	30.9167	2.43119	2.67104	GRIT-CHD+
3.94759	43.8591	4.00527	4.08211	GRIT-CHD+
7.24411	69.4348	7.17818	8.86237	GRIT-CHD+
0.103012	1.4474	0.103012	0.148297	QRISK3
0.222506	2.88398	0.234868	0.322821	QRISK3
0.412048	4.35274	0.412048	0.521174	QRISK3
0.671639	5.92752	0.688121	0.740653	QRISK3
1.15374	7.63293	0.93535	0.989345	QRISK3
1.27735	9.52623	1.40096	1.30822	QRISK3
1.93663	11.7735	1.79241	1.79258	QRISK3
2.72787	14.5666	2.7526	2.6316	QRISK3
3.61793	18.5651	3.60145	3.86598	QRISK3
6.29224	28.297	6.49415	6.61648	QRISK3
0.115374	0.662085	0.107133	0.111074	PCE
0.189542	1.44357	0.234868	0.256596	PCE
0.42853	2.35848	0.370843	0.443427	PCE
0.708723	3.4388	0.737566	0.670852	PCE
1.026	4.73594	0.951832	0.951942	PCE
1.57402	6.32791	1.33916	1.32536	PCE
1.82949	8.34291	2.04376	1.87048	PCE
2.65782	11.0654	2.76496	2.71502	PCE
3.80748	15.0282	3.76216	4.04171	PCE
6.07796	23.6781	6.10269	7.19894	PCE

## Sheet: Sup. Figure 3
observedrisk	predictedrisk	observedriskrecal	predictedriskrecal	group
0.107332	1.27799	0.107332	0.246708	GRIT-T2D
0.189894	2.21164	0.165125	0.435036	GRIT-T2D
0.396301	3.06259	0.462351	0.611827	GRIT-T2D
0.520188	3.99756	0.470647	0.809054	GRIT-T2D
0.751383	5.12963	0.734869	1.0527	GRIT-T2D
1.189	6.56754	1.25506	1.36476	GRIT-T2D
1.70919	8.54411	1.65965	1.80551	GRIT-T2D
2.65874	11.5471	2.74131	2.48622	GRIT-T2D
4.70647	17.0426	4.59912	3.80158	GRIT-T2D
8.77714	36.0412	8.81017	9.63154	GRIT-T2D
0.0990753	0.930176	0.0990753	0.146782	GRIT-T2D+
0.173382	1.85331	0.173382	0.291006	GRIT-T2D+
0.255945	2.84572	0.255945	0.445321	GRIT-T2D+
0.421105	4.06097	0.388077	0.635697	GRIT-T2D+
0.611015	5.62481	0.619272	0.881524	GRIT-T2D+
0.974321	7.70798	1.04038	1.21411	GRIT-T2D+
1.70919	10.692	1.70093	1.70114	GRIT-T2D+
2.74957	15.4383	2.63397	2.50572	GRIT-T2D+
4.58261	24.0705	4.63215	4.07215	GRIT-T2D+
9.42944	50.3232	9.46247	11.3695	GRIT-T2D+
0.148613	0.84136	0.156869	0.214542	QDIABETES
0.198151	1.62315	0.189894	0.415902	QDIABETES
0.363276	2.3329	0.363276	0.600231	QDIABETES
0.553216	3.10322	0.577987	0.801844	QDIABETES
0.800925	4.01611	0.792668	1.04259	QDIABETES
1.22203	5.15619	1.19726	1.34589	QDIABETES
1.80002	6.65051	1.80002	1.74771	QDIABETES
2.85691	8.84033	2.87342	2.34496	QDIABETES
4.32665	12.4677	4.34316	3.36088	QDIABETES
8.73586	23.669	8.71109	6.84003	QDIABETES
